# Supplementary material for: Phenolic Compounds and Antioxidant Capacity Comparison of Wild-Type and Yellow-Leaf gl1 Mutant of Lagerstroemia indica
Source: Plants (Basel). 2024 Jan 20;13(2):315. doi: 10.3390/plants13020315 (PMC10818265; doi:10.3390/plants13020315)
Supplement: Supplementary file 1 [file plants-13-00315-s001.zip]

Archive with 2 entries (2 files):
- Supplementary material.pdf
- Supplementary Table S2.xlsx
