# Supplementary material for: Phenolic Compounds and Antioxidant Capacity Comparison of Wild-Type and Yellow-Leaf gl1 Mutant of Lagerstroemia indica
Source: Plants (Basel). 2024 Jan 20;13(2):315. doi: 10.3390/plants13020315 (PMC10818265; doi:10.3390/plants13020315)
Supplement: Supplementary file 1 [file plants-13-00315-s001.zip › Supplementary Table S2.xlsx]

## Sheet: Sheet1
Table S2. The list of 193 differential metabolites, including 84 up-regulated and 109 down-regulated (p < 0.05 and FC > 2 or FC < −2).
Categories	Compounds	[gl1](4)	[WT](4)	Signed FC (abs) ([gl1] vs [WT]) : Normalized	Log FC ([gl1] vs [WT]) : Normalized	[gl1] avg : Normalized	[WT] avg : Normalized	[gl1] (RSD)	[WT] (RSD)	Mass	Error Mass	Retention Time	Ion Species	Regulated
phenolic compounds	Rhein-8-O-β-D-(6'-oxalyl)-glucopyra-noside	0	4	-97154.2	-16.568	-8.26624	8.30175	1.29777	1.38524	518.076	0.657054	1.149	[M-H]-	down
	Myricomplanoside	0	4	-73361.9	-16.1627	-7.8282	8.33455	1.37039	5.47746	494.11	1.11002	13.601	[M-H]-	down
	Coumarinic acid-β-D-glucoside	4	4	-42879.3	-15.388	-7.64818	7.73981	1.40265	1.75017	372.111	0.590478	6.703	[M-H]-	down
	Isoterchebin Esi-16.292	4	4	-40389.6	-15.3017	-6.97902	8.32268	1.53714	15.6186	954.101	0.903135	16.292	[M-2H]-2 [M-H]-	down
	Apigenin 7-O-glucoside	4	4	-38013.9	-15.2142	-7.36365	7.85059	1.45685	5.41734	478.113	0.460125	15.979	[M-H]-	down
	Spinoside A	3	4	-25039.1	-14.6119	-7.18227	7.42963	1.49364	3.73778	762.396	2.77609	37.136	[M-H]-	down
	acrovestone	4	4	-20447.3	-14.3196	-6.9844	7.33523	1.53595	4.0507	554.289	2.36924	39.474	[M-H]-	down
	Mesuanic acid	4	4	-18743.6	-14.1941	-6.9184	7.27571	1.55061	5.29139	564.351	1.12031	38.439	[M-H]-	down
	Gerronemin F	4	4	-18256.4	-14.1561	-6.84724	7.30888	1.56672	10.2412	498.297	0.403518	35.892	[M-H]-	down
	Morellin	3	4	-14580.7	-13.8318	-6.74482	7.08695	1.59051	6.07861	590.251	1.32266	41.436	[M-H]-	down
	Kuwanone G	4	4	-12435.2	-13.6021	-6.55981	7.04233	1.63537	9.75148	752.261	0.478052	35.473	[M-H]-	down
	2'-Hydroxybiphenyl-2-sulfinate	0	4	-8993.47	-13.1347	-6.44276	6.69191	1.66508	3.84598	294.063	2.31858	1.499	[M-H]-	down
	Eugeniin	4	4	-37.6502	-5.23459	-2.29183	2.94275	13.4848	29.0052	938.101	0.768755	13.761	[M-2H]-2 [M-H]-	down
	1,3,6-Trigalloyl-β-glucose	4	4	-15.4374	-3.94836	-1.49482	2.45353	20.613	40.3855	636.096	0.327656	10.722	[M-2H]-2 [M-H]-	down
	10β-Benzoyloxy-5alpha-(3'-dimethylamino-3'-phenyl)propannoxy-1β-hydroxy-7β,9alpha,13alpha-t	4	4	-8.83203	-3.14274	-1.82132	1.32142	39.5943	3.93575	833.403	1.01229	36.3184	[M-H]-	down
	aceritannin	4	4	-7.91137	-2.98393	-1.75989	1.22403	55.7362	27.901	528.117	0.802163	1.09	[2M-H]- [M-H]-	down
	Jionoside A2	4	4	-6.47654	-2.69522	-1.39298	1.30225	14.961	11.927	846.291	0.944606	1.078	[M-H]-	down
	6-Galloylglucose	4	4	-5.82321	-2.54181	-1.30674	1.23508	46.2744	57.6938	332.082	0.893312	1.145	[2M-H]- [M-H]-	down
	4-Coumaroylshikimate	4	4	-4.7429	-2.24577	-0.893608	1.35216	2.67725	29.5177	320.094	0.73322	13.21	[M-H]-	down
	7-epi-7-O-(E)-Caffeoylloganic acid	4	4	-4.63336	-2.21206	-1.05695	1.15511	13.9343	21.7121	538.17	0.972401	29.175	[M-H]-	down
	12-O-Benzoyl-20-O-cinnamoylsarcostin	4	4	-4.3214	-2.1115	-1.01076	1.10074	17.9154	21.0469	806.384	0.958363	36.315	[M-H]-	down
	7-O-[2-D-glucopyranose]-N1-dihydrocaffeoyl-N3-caffeoyspermidine	4	4	-4.23934	-2.08384	-0.95338	1.13046	44.3963	49.8596	694.32	0.335506	35.744	[M-H]-	down
	Terchebin	4	4	-4.10599	-2.03773	-0.654295	1.38343	55.4376	51.5157	938.106	1.03861	13.461	[M-2H]-2 [M-H]-	down
	Quercetin 3-O-sulfate	4	4	-3.39956	-1.76535	-1.12128	0.644064	50.6164	48.5072	428.003	0.995687	4.477	[M-H]-	down
	Thelephantin A	4	4	-3.37547	-1.75509	-0.92748	0.82761	20.0244	15.7088	516.142	2.57204	1.186	[2M-H]- [M-H]-	down
	apigenin-7-o-a-l-2,3-di-o-acetylrhamnopyranosyl-(1-6)-b-d-glucopyranoside	4	4	-3.28087	-1.71408	-1.10305	0.611023	70.5924	71.2867	708.187	1.41916	2.897	[M-H]-	down
	(-)-Lariciresinol	4	4	-3.16415	-1.66182	-0.672489	0.989327	21.7404	40.2731	406.168	0.597669	21.462	[M-H]-	down
	Dihydroisomorellin	4	4	-3.06692	-1.61679	-0.787829	0.828961	17.3468	24.531	592.27	0.610892	41.331	[M-H]-	down
	arurasperone d	4	4	-3.03384	-1.60115	-0.842386	0.758761	13.9847	7.75707	602.156	0.387348	1.086	[2M-H]- [M-H]-	down
	Isoquercitrin	4	4	-2.97231	-1.57158	-1.09518	0.476401	53.7317	45.4346	510.103	1.36863	1.101	[2M-H]- [M-H]-	down
	Limocitrin-β-D-glucoside	4	4	-2.80553	-1.48827	-0.762124	0.726149	65.6793	72.1997	508.126	0.647245	16.952	[M-H]-	down
	Bianthrone A1	4	4	-2.66058	-1.41174	-0.777629	0.63411	34.0188	24.0389	842.403	0.723177	35.084	[M-H]-	down
	Mahuangnin D	4	4	-2.3824	-1.25242	-0.674257	0.578159	25.2527	26.7185	588.166	0.542878	1.087	[2M-H]- [M-H]-	down
	Abrusin	4	4	-2.28965	-1.19513	-0.493658	0.701469	67.4057	54.6058	478.159	0.843771	1.197	[M-H]-	down
	Myricanol gentiobioside	4	4	-2.20553	-1.14113	-0.589455	0.551673	50.3301	56.0406	742.319	0.812264	34.938	[M-H]-	down
	Balanophonin-4-O-D-glu	4	1	519932	18.988	9.58167	-9.4063	2.7771	2.78771	518.174	2.097	1.099	[M-2H]-2 [M-H]-	up
	1-O,6-O-Digalloyl-β-D-glucose	4	2	164169	17.3248	8.62363	-8.70119	1.36461	3.01362	530.099	0.723774	21.208	[M-H]-	up
	Volkensiflavone	4	1	100090	16.6109	8.53461	-8.07633	5.20174	3.24678	600.121	0.773723	32.813	[M-H]-	up
	(1R,2S,4S,5R,7R,9S,10R)-1-Benzoyloxy-2,15-diacetoxy-4-hydroxy-9-cinnamoyloxy-dihydroagarofuran 14.167	4	4	27495.1	14.7469	7.54587	-7.20102	5.02244	3.64143	620.263	0.990931	14.167	[M-H]-	up
	anticancer flavonoid pmv70p691-114	4	4	27058	14.7238	7.74498	-6.97879	8.8288	3.75739	358.1	0.351427	35.372	[M-H]-	up
	Hispaglabridin A	4	4	21363.3	14.3828	7.18575	-7.1971	2.39484	3.64342	394.216	1.73284	38.585	[M-H]-	up
	albaspidin ab	4	4	19589	14.2578	7.19924	-7.05852	3.39793	3.71495	432.172	1.02789	39.94	[M-H]-	up
	angeloylgomisin r	4	4	15954.6	13.9617	6.9238	-7.03789	1.15424	3.72584	482.19	3.41273	39.41	[M-H]-	up
	Dihydroisomorellin 14.665	4	4	12874.8	13.6523	6.9198	-6.73246	4.97245	3.89487	546.263	0.629755	14.665	[M-H]-	up
	Gomisin B	4	4	11896.9	13.5383	6.81051	-6.72779	5.0968	3.89757	498.184	0.495369	37.057	[M-H]-	up
	Mesuanic acid 36.547	4	2	11550.8	13.4957	6.69414	-6.80156	1.48557	3.8553	610.344	0.506337	36.547	[M-H]-	up
	Mesuafenol	4	4	9.59936	3.26294	1.40303	-1.85991	15.1305	44.6914	608.336	3.13609	37.409	[M-H]-	up
	Isowertin 2''-rhamnoside	4	4	4.54687	2.18487	1.04937	-1.1355	25.6641	21.5056	637.174	1.48202	1.085	[2M-H]- [M-H]-	up
	amurenisin Esi-21.191	4	4	4.04115	2.01477	1.21204	-0.802732	41.8031	44.2548	500.096	1.07075	21.191	[M-H]-	up
	Bartericin C	4	4	3.49589	1.80566	0.881399	-0.924262	14.8972	12.4474	408.189	0.918577	14.792	[M-H]-	up
	Ohioensin A	4	4	3.14444	1.6528	0.717997	-0.934804	50.6064	43.5923	432.119	1.22686	1.081	[2M-H]- [M-H]-	up
	Hexyl-β-D-glucopyranosyl-(1-- 2)-β-D-glucopyranoside	4	4	2.90548	1.53878	0.826129	-0.712647	43.4079	43.288	426.204	0.555416	11.167	[M-H]-	up
	Desmanthin 2	4	4	2.68886	1.42699	0.794221	-0.632772	64.4556	47.0869	616.11	0.396658	1.094	[2M-H]- [M-2H]-2 [M-H]-	up
	Licoricone	4	4	2.57309	1.3635	0.778128	-0.585373	29.0507	14.8573	382.143	1.20162	1.503	[2M-H]- [M-2H]-2 [M-H]-	up
	Morelloflavone	4	4	2.30319	1.20363	0.559308	-0.644325	39.6744	38.9478	616.117	0.267575	27.441	[M-H]-	up
	Phenylethyl primeveroside	4	4	2.1976	1.13593	0.650039	-0.485889	43.9186	32.2548	462.177	2.58924	11.121	[M-H]-	up
	anticancer stilbenolignan pmv70p691-042	4	4	2.17123	1.11851	0.559784	-0.558731	37.2263	36.694	452.15	1.91323	11.204	[M-H]-	up
	Kaempferol 3-(6''-ferulylglucoside)	4	4	2.08701	1.06144	0.422923	-0.638513	16.8403	37.8362	624.149	0.712944	33.953	[M-H]-	up
	2,3',4,6-Tetrahydroxybenzophenone	4	4	2.02039	1.01463	0.480925	-0.533705	37.257	31.9417	246.057	0.506081	1.084	[M-H]-	up
terpenoid	Ailanthone	4	4	-24186.8	-14.5619	-7.08975	7.47218	1.51313	5.47821	376.157	0.26571	14.223	[M-H]-	down
	10-(Z)-p-Coumaroyl-6,7-dihydromonotropein	4	4	-20485.9	-14.3223	-7.08232	7.24002	1.51472	3.63204	538.171	0.303416	30.647	[M-H]-	down
	6-o-(4"-o-l-rhamnopy-ranosylvanilloyl)ajugol	4	4	-20477.6	-14.3218	-7.05452	7.26724	1.52069	4.20604	690.253	0.663775	37.3	[M-H]-	down
	Jatamanvaltrate E	4	4	-15968.1	-13.9629	-6.94402	7.01888	1.54488	2.907	572.282	0.589413	37.425	[M-H]-	down
	dehydroiridodialo-d-gentiobioside	4	4	-11149.3	-13.4447	-6.43635	7.00833	1.66674	7.55617	490.213	0.710871	36.862	[2M-H]- [M-H]-	down
	trans-p-Hydroxycinnamoylrutaevin	4	4	-9901.25	-13.2734	-6.45271	6.82069	1.66251	7.04576	692.244	0.03054	37.3	[M-H]-	down
	Acevaltratum	4	4	-9248.8	-13.1751	-6.50697	6.66808	1.64865	4.45666	480.202	0.388638	16.729	[M-H]-	down
	Gibberellin A17	4	4	-6533.21	-12.6736	-10.8917	1.78186	58.6764	23.2724	378.171	0.606307	14.054	[M-H]-	down
	paederoside	4	4	-5538.61	-12.4353	-6.10317	6.33214	1.75773	6.6585	430.092	0.672185	35.06	[2M-H]- [M-H]-	down
	Picrasinoside D	4	4	-18.3914	-4.20096	-1.95363	2.24733	5.64483	13.6448	556.284	0.923155	39.48	[M-H]-	down
	Taxuyunnanine H	4	4	-5.57974	-2.4802	-1.23991	1.24029	20.8168	14.2734	434.27	1.05694	36.508	[2M-H]- [M-H]-	down
	Triptofordin D1	4	4	-5.06109	-2.33945	-0.912076	1.42737	14.2326	35.1726	606.246	0.365902	39.409	[M-H]-	down
	(1R,2S,4S,5R,7R,9S,10R)-1-Benzoyloxy-2,15-diacetoxy-4-hydroxy-9-cinnamoyloxy-dihydroagarofuran	4	4	-4.79419	-2.26129	-1.14739	1.11389	25.188	26.9221	620.263	0.734837	41.169	[M-H]-	down
	10-Isovalerylkanokoside C	4	4	-3.62728	-1.85889	-1.04998	0.808906	28.0856	15.2403	792.406	0.579519	36.433	[M-H]-	down
	Pharbitic acid C	4	4	-3.6241	-1.85762	-1.12003	0.737596	45.1996	41.3232	920.451	0.587197	37.587	[M-H]-	down
	β-Hydroxy-alpha-methylene-gamma-butyllactone	4	4	-3.39045	-1.76148	-1.13504	0.626437	65.1763	39.6585	114.033	2.79467	1.14	[M-H]-	down
	Taxinine E	4	4	-3.21022	-1.68267	-0.824058	0.858613	35.9575	36.648	710.331	0.479971	35.497	[M-H]-	down
	Taxuspine D	4	4	-3.10153	-1.63298	-0.81019	0.822788	19.9327	24.5916	724.31	0.337255	35.121	[M-H]-	down
	acanjaposide b	4	4	-2.71258	-1.43966	-0.691188	0.748476	33.5166	43.6469	924.473	1.77313	36.177	[M-H]-	down
	Basellasaponin A	4	4	-2.42597	-1.27856	-0.757644	0.520918	38.608	32.4513	970.446	0.87082	35.368	[M-H]-	down
	Methyl-n-buthy-uralsaponin A esters	4	4	-2.29932	-1.20121	-0.517874	0.683335	74.1741	67.2046	892.485	0.353543	35.862	[M-H]-	down
	kiautachovin Esi-16.160997	4	4	-2.2953	-1.19868	-0.600004	0.598677	29.7397	39.908	574.242	1.55538	16.161	[M-H]-	down
	Ilekudinoside D	4	4	-2.2907	-1.19579	-0.544499	0.651292	37.1485	37.15	768.427	1.32967	38.68	[M-H]-	down
	Katononic acid	4	4	-2.17216	-1.11913	-0.558033	0.561097	23.2338	42.4614	454.345	1.14501	39.659	[M-H]-	down
	Taxchinin E	4	4	-2.09964	-1.07014	-0.488366	0.581776	52.9249	62.2732	744.317	0.507303	34.938	[M-H]-	down
	Pseudoreserpine 16,17-stereoisomer	4	4	-2.08876	-1.06264	-0.502676	0.559968	56.6908	63.913	594.261	0.82967	39.663	[M-H]-	down
	14,15-Epoxyemindole SB	4	4	-2.06661	-1.04726	-0.528354	0.51891	49.8857	52.3975	467.306	0.542042	37.277	[M-H]-	down
	Abrisapogenol B	4	4	-2.04791	-1.03415	-0.53702	0.497129	46.5394	44.0088	474.379	0.694776	37.459	[M-H]-	down
	n-acetylsepaconitine	4	0	85910.2	16.3905	8.60656	-7.78398	11.0305	3.36872	660.316	0.586338	39.654	[M-H]-	up
	Yunnanxol	4	4	60352.3	15.8811	8.01171	-7.86941	2.85625	3.33215	796.292	0.888742	39.51	[M-H]-	up
	Taxuspine Q	4	4	31636.2	14.9493	7.45552	-7.49377	2.04173	3.49918	650.297	1.31824	39.506	[M-H]-	up
	isonuezhenide	4	4	28645.5	14.806	7.34028	-7.46574	0.839019	3.51232	732.25	1.64981	39.512	[M-H]-	up
	austroside a	4	3	26544.5	14.6961	7.37074	-7.32539	2.30007	3.57961	448.185	2.69646	38.231	[M-H]-	up
	Cathidin D	4	0	23409.3	14.5148	7.2531	-7.2617	2.07488	3.61101	657.251	0.976226	37.215	[M-H]-	up
	Alatenoside (C-7a -OH epimer)	4	4	22231.3	14.4403	7.33161	-7.1087	4.88959	3.68873	794.27	0.556313	39.688	[M-H]-	up
	Gibberellin A37	4	4	16239.5	13.9872	7.02165	-6.96557	4.04465	3.76452	364.189	1.45239	39.948	[M-H]-	up
	alatoside e	4	4	6.34272	2.6651	1.28506	-1.38004	6.51089	11.6007	420.24	0.719593	14.522	[M-H]-	up
	gypsogenin	4	4	4.89872	2.2924	1.31327	-0.979132	45.3908	19.282	470.346	1.39938	37.415	[M-H]-	up
	angelicide	4	4	4.85312	2.27891	0.864407	-1.4145	22.6982	50.2186	380.197	0.433867	38.233	[M-H]-	up
	Oleandolide	4	4	4.54033	2.1828	1.21862	-0.964179	19.1101	10.4697	432.24	0.429935	15.128	[M-H]-	up
	Rehmaionoside B	4	4	4.53622	2.18149	1.09739	-1.0841	12.0522	13.3682	436.236	1.03248	11.179	[M-H]-	up
	Breyniaionoside D Esi-14.548998	4	4	4.32099	2.11136	1.09338	-1.01798	13.0157	8.99072	434.219	1.34433	14.549	[M-H]-	up
	Ganoderic acid β	4	4	3.7589	1.91031	0.748074	-1.16224	14.2144	44.8545	514.321	0.677149	40.191	[M-H]-	up
	gentiopicroside	4	4	3.36774	1.75178	0.88714	-0.864638	11.0713	17.2652	356.108	0.590058	1.133	[2M-H]- [M-H]-	up
	8,9-dihydrojasminin	4	4	3.33186	1.73633	0.81267	-0.92366	27.6831	50.6635	544.245	0.26157	14.139	[M-H]-	up
	Melia-ionoside B	4	4	3.25284	1.7017	0.9386	-0.763099	24.8804	19.103	438.252	0.489816	13.484	[M-H]-	up
	Isodopharicin F	4	4	3.16615	1.66273	0.82746	-0.83527	22.7186	17.3992	558.304	2.39191	35.385	[M-H]-	up
	Protomycinolide IV	4	4	3.12853	1.64548	0.692445	-0.95304	67.4863	59.7296	348.231	1.33613	40.472	[M-H]-	up
	Licoricesaponine F3 Esi-37.5455	4	4	2.9175	1.54473	1.01678	-0.527949	65.1043	59.6424	952.454	0.281782	37.5455	[M-H]-	up
	8-o-acetylshanzhiside methyl ester	4	4	2.59069	1.37333	0.726692	-0.646642	18.2532	11.6855	448.163	0.311144	6.602	[M-H]-	up
	Pterosin K	4	4	2.10393	1.07309	0.508203	-0.564887	8.70585	20.0754	266.107	1.21548	1.504	[M-H]-	up
alkaloid	-Methoxy-5-acetoxy-6-methyl-3-[(z)-10'-pentadecenyl]-1,4-benzoquinone	0	4	-30560.9	-14.8994	-7.20634	7.69306	1.48865	5.75184	418.277	0.861519	38.996	[M-H]-	down
	Corydamine	4	4	-22870.2	-14.4812	-6.98365	7.49752	1.53612	6.23415	396.137	0.57325	21.56	[M-H]-	down
	Voacamine	1	4	-18586.8	-14.182	-7.00061	7.18139	1.5324	4.55908	764.412	0.889016	37.449	[M-H]-	down
	aquiledine	4	4	-12670.1	-13.6291	-6.64345	6.98569	1.61478	5.68012	414.145	0.610077	14.715	[M-H]-	down
	Gelsamydine	4	4	-12245.1	-13.5799	-6.59298	6.98694	1.62714	4.65848	554.279	0.34188	39.653	[M-H]-	down
	Isobetanidin-6-O-rhamnosyl sophoroside	4	4	-11889.7	-13.5374	-6.53282	7.00461	1.64213	7.09784	696.199	0.305673	39.478	[M-H]-	down
	Protoverine	4	4	-11791.8	-13.5255	-6.58098	6.94452	1.63011	7.20164	571.302	0.366543	35.765	[2M-H]- [M-H]-	down
	Wilforcidine	3	4	-9266.39	-13.1778	-6.13248	7.04531	1.74933	12.3599	686.285	0.98612	37.217	[M-H]-	down
	N-Methylplatydesmin	4	4	-7701.12	-12.9109	-6.06285	6.848	1.76942	8.72066	320.149	0.946838	12.83	[M-H]-	down
	7',8'-dihydro-1,1'-disinomenine	4	4	-16.4307	-4.03832	-2.61774	1.42058	57.1228	11.7612	718.341	1.37421	34.841	[M-H]-	down
	Mucronine A Esi-36.418	4	4	-9.46888	-3.24319	-1.5901	1.65309	26.7863	23.4252	506.291	0.468373	36.418	[M-H]-	down
	Tribulusamide B	4	4	-3.68243	-1.88066	-1.02935	0.851314	26.4025	12.9718	684.231	0.854186	1.191	[2M-H]- [M-H]-	down
	Pallidinine	4	4	-3.23502	-1.69378	-0.922775	0.771001	30.2525	32.6118	924.465	1.29839	37.076	[M-H]-	down
	Canavaninosuccinate	4	4	-2.93295	-1.55235	-0.773757	0.778594	35.8858	41.8928	338.106	1.5211	4.504	[M-H]-	down
	Brassilexin	4	4	-2.31323	-1.20991	-0.653788	0.556118	89.4629	37.6707	220.027	0.424846	1.499	[M-H]-	down
	Vincathicine	4	4	-2.12821	-1.08964	-0.475741	0.613903	74.9762	67.7848	808.41	0.33636	35.084	[M-H]-	down
	Picrasidine E	4	4	-2.11621	-1.08148	-0.396283	0.685199	25.8949	49.6687	340.107	0.178924	1.51	[M-H]-	down
	seneciphylline	4	4	27243.9	14.7336	7.44158	-7.29206	3.88839	3.59597	379.171	0.323856	35.956	[M-H]-	up
	Leptopine	4	4	18297.9	14.1594	7.11459	-7.0448	3.12249	3.72218	428.136	0.311023	38.247	[M-H]-	up
	Berberastine	4	4	5552.85	12.439	1.56565	-10.8734	10.4014	58.0103	412.142	0.282603	38.228	[M-H]-	up
	auricularine	4	4	5.75194	2.52405	0.96072	-1.56333	5.96073	45.6611	540.346	0.902283	37.428	[M-H]-	up
	5,6-dihydro-2-isopropyl-4H-pyrrolo(1,2-b)pyrazole	4	4	3.77948	1.91819	1.00455	-0.913635	38.5853	52.7353	316.12	0.884259	2.277	[M-H]-	up
	acronycidine	4	4	2.87495	1.52354	0.621863	-0.901674	32.1238	40.7372	257.11	1.83694	1.078	[2M-H]- [M-H]-	up
	piplartine	4	4	2.86716	1.51962	0.791273	-0.728348	48.5268	57.8589	317.13	1.17579	1.066	[2M-H]- [M-H]-	up
	Miraxanthin-V	4	4	2.76159	1.4655	0.756643	-0.708855	18.6888	20.6071	346.116	1.29831	1.105	[2M-H]- [M-H]-	up
	Chelilutine	4	4	2.67927	1.42184	0.695287	-0.726553	25.5854	29.2342	438.155	0.552544	13.998	[M-H]-	up
	Vulgaxanthin II	4	4	2.53696	1.3431	0.810641	-0.532461	48.5821	59.5523	340.091	0.961101	1.114	[M-2H]-2 [M-H]-	up
	Pyropheophorbide a	4	4	2.51386	1.32991	0.6488	-0.681106	25.6193	22.2965	594.283	1.45138	36.113	[M-H]-	up
	Lythrancepine III	4	4	2.46589	1.30211	0.479401	-0.822708	23.4074	41.8063	521.275	1.5069	37.24	[M-H]-	up
	Nuphleine	4	4	2.38307	1.25282	0.542241	-0.710578	30.3917	75.7652	526.282	0.355441	36.149	[M-H]-	up
	Dihydrozeatin	4	4	2.2006	1.13789	0.557477	-0.580418	42.1871	67.2318	281.146	1.67942	36.825	[M-H]-	up
	CDP-ethanolamine	4	4	2.06882	1.04881	0.563938	-0.48487	45.1211	67.3255	492.061	0.944612	14.244	[M-H]-	up
	Stephonine	4	4	2.059	1.04194	0.434281	-0.607663	29.1624	63.9792	388.175	0.447503	10.658	[M-H]-	up
	cephalezomine H	4	4	2.04242	1.03028	0.563052	-0.467229	31.9378	33.6989	303.149	0.364089	1.053	[M-H]-	up
sterides	26-O-β-D-Glucopyranosyl-furostan-5,25(27)-diene-1β,3β,22β,26-tetrahydroxy-1-O-alpha-L-ar	1	4	-51305.8	-15.6468	-7.40255	8.24429	1.44919	9.9795	786.411	0.444083	35.908	[M-H]-	down
	Convalloside	4	4	-4.11644	-2.0414	-1.15352	0.887875	48.0137	36.5894	712.333	0.971611	35.497	[M-H]-	down
	Pregnenolone	4	4	-3.97014	-1.98919	-1.40203	0.587159	49.7531	23.4165	820.396	1.32074	36.478	[M-H]-	down
	Bufotalin 3-succinoylarginine ester	4	4	-3.16535	-1.66236	-0.7852	0.877163	26.9616	38.8105	760.402	0.811257	38.726	[M-H]-	down
	antioside	4	4	-2.35084	-1.23318	-0.749149	0.484027	50.5578	64.8198	552.295	1.22616	36.861	[M-H]-	down
	Deacetyl marsformoside	4	4	-2.16424	-1.11386	-0.52328	0.590581	51.6686	60.2734	784.426	0.452896	36.775	[M-H]-	down
	Plocinine	4	4	-2.13437	-1.09381	-0.575911	0.5179	32.5469	27.0401	930.476	0.819897	37.488	[M-H]-	down
	Cynanformoside B	4	4	26625.8	14.7005	7.42392	-7.27661	4.28795	3.60361	596.323	0.611297	34.105	[M-H]-	up
	Terreside A	4	3	17241.4	14.0736	7.03558	-7.03801	2.1989	3.72577	914.474	0.605891	38.472	[M-H]-	up
	Euphobiasteroid	4	4	5.83998	2.54596	1.17311	-1.37286	4.32067	17.6979	552.275	1.96284	13.793	[M-H]-	up
	Corotoxigenin	4	4	4.73407	2.24308	0.993329	-1.24975	16.6405	38.1553	388.218	1.69057	38.638	[M-H]-	up
saccharides	despontainoside	0	4	-11785.9	-13.5248	-6.58584	6.93893	1.62891	5.00132	1052.52	0.734389	36.427	[M-H]-	down
	Steviolbioside	4	4	-2.08181	-1.05784	-0.521057	0.53678	58.9127	45.5978	688.332	0.811462	35.121	[2M-H]- [M-H]-	down
	Rebaudioside F	4	4	-2.32675	-1.21832	-0.597814	0.620506	45.7438	61.3088	982.438	0.489771	38.476	[M-H]-	down
	Erychrozol	4	4	-2.17955	-1.12403	-0.428724	0.695304	50.3572	40.02	668.342	0.73379	35.839	[M-H]-	down
	Triglochinin	4	4	-3.01486	-1.59209	-0.74256	0.849533	13.6137	32.5197	405.098	0.557507	3.373	[M-H]-	down
	Dextrin	4	4	16668.8	14.0249	6.98983	-7.03503	2.35032	3.72735	550.176	1.33385	39.414	[M-H]-	up
	Galactaric acid	4	4	3.99379	1.99776	0.906488	-1.09127	12.6952	33.6092	270.06	1.06864	34.108	[M-H]-	up
	Methyl (3S,5S)-5-hydroxy-3-(β-D-glucopyranosyloxy) hexanoate	4	4	2.65677	1.40967	0.731561	-0.678112	26.8661	36.0233	324.135	0.506898	9.323	[M-H]-	up
	CDP-abequose	4	4	2.48014	1.31042	0.621115	-0.689308	48.3384	61.2658	533.078	1.35778	17.435	[M-H]-	up
	L-Rhamnofuranose	4	4	2.41569	1.27244	0.335615	-0.936823	68.583	66.5121	164.07	0.480708	1.151	[2M-H]- [M-H]-	up
	CDP-4-dehydro-3,6-dideoxy-D-glucose epimer	4	4	2.04238	1.03025	0.381766	-0.648483	32.0053	63.4334	531.064	0.910099	18.639	[M-H]-	up
organic acid	(S)-2-(Hydroxymethyl)glutarate	4	4	-2.63095	-1.39558	-0.523326	0.872257	32.359	50.7657	162.058	0.668717	1.079	[2M-H]- [M-H]-	down
	isodidrovaltrate	4	4	-2.5173	-1.33188	-0.673459	0.65842	69.2708	56.7	424.205	0.657638	36.455	[2M-H]- [M-H]-	down
fatty acid	MG(18:1(9Z)/0:0/0:0)[rac]	4	4	-8728.65	-13.0915	-6.40884	6.68271	1.67389	6.90575	402.305	0.792157	40.695	[M-H]-	down
	D-erythro-1-(Imidazol-4-yl)glycerol 3-phosphate	1	4	-5195.11	-12.3429	-10.7417	1.60124	59.7132	29.248	298.061	1.1357	1.168	[M-H]-	down
	PE(18:1(9Z)/0:0) Esi-37.515	4	4	-3.88054	-1.95626	-0.940604	1.01565	22.0145	35.7745	479.305	0.902561	37.515	[M-H]-	down
	(2S)-1-O-(9Z,12Z-Octadeca-dien-noyl)-3-O-β-D-galactopyranosyl-glycerol	4	4	-2.1548	-1.10756	-0.527526	0.580031	44.5249	35.4766	562.339	0.798205	37.505	[M-H]-	down
amino acid	Proampeloside Bf1	4	4	-10.0631	-3.33101	-1.9639	1.36711	31.0275	19.7499	934.479	1.15696	37.463	[M-H]-	down
	asparanin b6 Esi-38.067	4	4	-2.11224	-1.07877	-0.567018	0.511753	44.9824	30.8687	770.442	0.630885	38.067	[M-H]-	down
	asparanin a Esi-39.355	4	4	-2.90286	-1.53747	-0.873943	0.663531	39.5858	26.604	740.433	2.48925	39.355	[M-H]-	down
	Fructoselysine 6-phosphate	4	4	-4.32865	-2.11392	-1.02826	1.08566	18.1337	16.7285	448.149	1.04859	1.139	[M-H]-	down
	5'-Phosphoribosylglycinamide (GAR)	4	4	4.41379	2.14202	1.17066	-0.971364	21.2232	15.1956	286.05	0.951992	34.454	[M-H]-	up
antibiotic	7a-Hydroxy-O-carbamoyl-deacetylcephalosporin C	4	4	-19026.9	-14.2158	-6.76674	7.44901	1.58536	7.36799	478.099	1.18779	1.501	[M-H]-	down
	Premithramycin A2'	4	4	-10328.1	-13.3343	-6.17507	7.15922	1.73726	10.7583	734.242	2.00243	38.11	[M-H]-	down
	Neomycin B	4	4	14933	13.8662	1.75761	-12.1086	11.1867	58.4327	660.321	0.694562	40.1609	[M-H]-	up
	Regelin C	4	4	3.06551	1.61613	0.355185	-1.26094	22.5518	63.0981	542.357	1.32089	37.439	[M-H]-	up
	4'-O-Demethylrebeccamycin	4	4	2.91094	1.54149	0.767349	-0.774137	32.1124	55.5636	555.058	0.534128	37.484	[M-H]-	up
others	11-trans-LTD4 Esi-36.232	0	4	-52512.8	-15.6804	-7.60381	8.07657	1.41083	4.95099	542.268	1.23051	36.232	[M-H]-	down
	3-(alpha,4-Dihydroxy-3-methoxybenzyl)-4-(hydroxy-3-methoxybenzyl) tetrahydrofuran	4	4	-20654.1	-14.3341	-7.00694	7.3272	1.53101	4.06422	406.169	0.92714	20.386	[M-H]-	down
	anticancer withanolide pmv70p691-148	4	4	-19339	-14.2392	-6.93218	7.30705	1.54752	4.70397	544.272	1.54165	36.307	[M-H]-	down
	MF-C	4	4	-4.96194	-2.3109	-1.01343	1.29747	29.1607	35.2879	508.308	2.55613	35.76	[2M-H]- [M-H]-	down
	4-Sulfobenzaldehyde	4	4	-2.55285	-1.35211	-0.772771	0.579338	41.8135	49.9621	185.998	0.595223	1.095	[2M-H]- [M-H]-	down
	3-o-acetyl-methyl-(24e)-3a,16a,23a	4	4	5.91969	2.56552	0.939386	-1.62614	6.48232	51.1841	524.347	0.836611	40.163	[M-H]-	up
	2,3-Bis(3-hydroxytetradecanoyl)-?-D-glucosaminyl 1-phosphate	4	4	4.897	2.2919	1.11041	-1.18149	28.7047	48.6289	711.422	0.856351	38.85	[M-H]-	up
	dTDP-3-L-rhodinose	4	4	4.33351	2.11554	1.28312	-0.832418	50.4104	66.791	516.084	1.25801	17.435	[M-H]-	up
	Uridine diphosphate-N-acetylglucosamine	4	4	3.64348	1.86532	0.775891	-1.08943	19.2736	64.5056	607.086	0.962238	1.011	[M-2H]-2 [M-H]-	up
	5-Keto-D-gluconate	4	4	2.83553	1.50362	0.693324	-0.810292	70.4642	52.8424	254.063	1.14934	35.842	[M-H]-	up
	gelsemiol 3-glucosside	4	4	2.81077	1.49096	0.679848	-0.811116	14.0093	30.1153	422.174	1.15377	13.673	[M-H]-	up
